# Supplementary material for: Gut-derived β-amyloid: Likely a centerpiece of the gut–brain axis contributing to Alzheimer’s pathogenesis
Source: Gut Microbes. 2023 Jan 22;15(1):2167172. doi: 10.1080/19490976.2023.2167172 (PMC9872956; doi:10.1080/19490976.2023.2167172)
Supplement: Supplemental Material [file KGMI_A_2167172_SM0206.zip]

Archive with 2 entries (2 files):
- Supplement 2.xlsx
- supplementary figure.docx
