# Supplementary material for: Gut-derived β-amyloid: Likely a centerpiece of the gut–brain axis contributing to Alzheimer’s pathogenesis
Source: Gut Microbes. 2023 Jan 22;15(1):2167172. doi: 10.1080/19490976.2023.2167172 (PMC9872956; doi:10.1080/19490976.2023.2167172)
Supplement: Supplemental Material [file KGMI_A_2167172_SM0206.zip › Supplement 2.xlsx]

## Sheet: Supplementary table 1
Table S1. Demographics and clinical data of patients.
	No.	Gender	Age	Clinical diagnosis	Tissue
Brain (frozen)	1	male	63	Lung cancer	Cortex
	2	female	42	Rheumatic heart valve disease	Cortex
	3	male	60	Liver cancer	Cortex
	4	male	63	Hypertension	Cortex
	5	male	46	Pneumonia	Cortex
	6	male	58	Malignant Sarcomatoid Carcinoma	Cortex
	7	male	78	Cardiogenic shock	Cortex
Colon (frozen)	1	female	59	Adenocarcinoma	Stomach
	2	male	62	Adenocarcinoma	Rectum
	3	male	71	Adenocarcinoma	Colon
	4	male	67	Adenocarcinoma	Stomach
	5	male	53	Adenocarcinoma	Duodenum
	6	male	53	Adenocarcinoma	Stomach
	7	male	60	Adenocarcinoma	Rectum
	8	male	74	Adenocarcinoma	Colon
	9	male	55	Adenocarcinoma	Colon
Gut (slices)	1	female	63	Colon cancer	Colon
	2	male	72	Colon cancer	Colon
	3	male	70	Rectal cancer	Rectum

## Sheet: Supplementary table 2
Table S2. The primers of mRNAs.
Genes	Sequences
	F	R
App	TCCGAGAGGTGTGCTCTGAA	CCACATCCGCCGTAAAAGAATG
Adam10	ATGGTGTTGCCGACAGTGTTA	GTTTGGCACGCTGGTGTTTTT
Bace1	GGAACCCATCTCGGCATCC	TCCGATTCCTCGTCGGTCTC
Psen1	ATACCTGCACCTTTGTCCTACT	GCTCAGGGTTGTCAAGTCTCT
Psen2	GAAGACTCCTACGACAGTTTTGG	CACCAGGACGCTGTAGAAGAT
Ncstn	TCCGTGGTACTGGCAGGATT	CCCCTGTATCCCCACTAATTGA
Aph1a	TGCTGTGTTTTTCGGATGCAC	TCTGATCGGTCTGTCACATGG
Aph1b	TGGTCGTCATAATGCTGCACG	CACCAGATGCGTCAGGAGA
Mapt	CGCCCCTAGTGGATGAGAGA	GCTTCTTCGGCTGTAATTCCTT
Sdha	GAGATACGCACCTGTTGCCAAG	GGTAGACGTGATCTTTCTCAGGG
β-actin	CATTGCTGACAGGATGCAGAAGG	TGCTGGAAGGTGGACAGTGAGG
Tbp	AGAACAATCCAGACTAGCAGCA	GGGAACTTCACATCAC AGCTC
